# Supplementary material for: A genetic tool for production of GFP-expressing Rhodopseudomonas palustris for visualization of bacterial colonization
Source: AMB Express. 2019 Sep 10;9:141. doi: 10.1186/s13568-019-0866-6 (PMC6737145; doi:10.1186/s13568-019-0866-6)
Supplement: Supplementary file 2 — Additional file 2. The sequences of gene of gfpmut3a and pckA. [file 13568_2019_866_MOESM2_ESM.txt]

SEQ: gfpmut3a  717bp Gene ACCESSION number:KP294375.1
         ATGAGTAAAG GAGAAGAACT TTTCACTGGA GTTGTCCCAA TTCTTGTTGA ATTAGATGGT
61       GATGTTAATG GGCACAAATT TTCTGTCAGT GGAGAGGGTG AAGGTGATGC AACATACGGA
121      AAACTTACCC TTAAATTTAT TTGCACTACT GGAAAACTAC CTGTTCCATG GCCAACACTT
181      GTCACTACTT TCGGGTATGG TGTTCAATGC TTTGCGAGAT ACCCAGATCA TATGAAACAG
241      CATGACTTTT TCAAGAGTGC CATGCCCGAA GGTTATGTAC AGGAAAGAAC TATATTTTTC
301      AAAGATGACG GGAACTACAA GACACGTGCT GAAGTCAAGT TTGAAGGTGA TACCCTTGTT
361      AATAGAATCG AGTTAAAAGG TATTGATTTT AAAGAAGATG GAAACATTCT TGGACACAAA
421      TTGGAATACA ACTATAACTC ACACAATGTA TACATCATGG CAGACAAACA AAAGAATGGA
481      ATCAAAGTTA ACTTCAAAAT TAGACACAAC ATTGAAGATG GAAGCGTTCA ACTAGCAGAC
541      CATTATCAAC AAAATACTCC AATTGGCGAT GGCCCTGTCC TTTTACCAGA CAACCATTAC
601      CTGTCCACAC AATCTGCCCT TTCGAAAGAT CCCAACGAAA AGAGAGACCA CATGGTCCTT
661      CTTGAGTTTG TAACAGCTGC TGGGATTACA CATGGCATGG ATGAACTATA CAAATAA

SEQ: pckA pckA ��GenBank: AB015618.1


pckA-P CGTTCGCCAC TATTCAGTCG CCCCACTGGA TCAGGGCGGT ATATATTGAC GTTACCGCGG
       CGTTCGCCAC TATTCAGTCG CCCCACTGGA TCAGGGCGGT ATATATTGAC GTTACCGCGG
       CCAGTGATGC GCGTTGGCGG CAATCGCGCG ATCGAGACAA CGCGGATTCG AGGAGGATCT
       ATTC

pckA-T GCGCGCCGG CGATCGAACG AAATACGAAG GGCGGCCCGC AAGGCCGCCC TT
